# Supplementary material for: A Robust Phenotypic High-Throughput Antiviral Assay for the Discovery of Rabies Virus Inhibitors
Source: Viruses. 2023 Nov 23;15(12):2292. doi: 10.3390/v15122292 (PMC10747594; doi:10.3390/v15122292)
Supplement: Supplementary file 1 [file viruses-15-02292-s001.zip]

Archive with 1 entries (1 files):
- viruses-2716509-supplementary.pdf
